# Supplementary material for: Distribution Patterns of Benthic Protist Communities Depending on Depth Revealed by Environmental Sequencing—From the Sublittoral to the Deep Sea
Source: Microorganisms. 2023 Jun 26;11(7):1664. doi: 10.3390/microorganisms11071664 (PMC10385078; doi:10.3390/microorganisms11071664)
Supplement: Supplementary file 1 [file microorganisms-11-01664-s001.zip]

Archive with 1 entries (1 files):
- microorganisms-2437932-supplementary.pdf
